# Supplementary material for: Mineralization of Bone Extracellular Matrix-like Scaffolds Fabricated as Silk Sericin-Functionalized Dense Collagen–Fibrin Hybrid Hydrogels
Source: Pharmaceutics. 2023 Mar 28;15(4):1087. doi: 10.3390/pharmaceutics15041087 (PMC10142947; doi:10.3390/pharmaceutics15041087)
Supplement: Supplementary file 1 [file pharmaceutics-15-01087-s001.zip]

Archive with 1 entries (1 files):
- pharmaceutics-2301724-supplementary.pdf
